# Supplementary material for: Dark Sweet Cherry (Prunus avium) Supplementation Reduced Blood Pressure and Pro-Inflammatory Interferon Gamma (IFNγ) in Obese Adults without Affecting Lipid Profile, Glucose Levels and Liver Enzymes
Source: Nutrients. 2023 Jan 29;15(3):681. doi: 10.3390/nu15030681 (PMC9920461; doi:10.3390/nu15030681)
Supplement: Supplementary file 1 [file nutrients-15-00681-s001.zip]

Archive with 1 entries (1 files):
- nutrients-2166184-supplementary.pdf
